# Supplementary material for: A changing thermal regime revealed from shallow to deep basalt source melting in the Moon
Source: Nat Commun. 2022 Dec 9;13:7594. doi: 10.1038/s41467-022-35260-y (PMC9734159; doi:10.1038/s41467-022-35260-y)
Supplement: Supplementary file 4 — Supplementary Data 1 [file 41467_2022_35260_MOESM4_ESM.xlsx]

## Sheet: Phases
Supplementary Data 1│ Representative electron microprobe analyses of minerals in A-881757.
	Phases	Pyroxene							Phases	Plagioclase							Phases	Fusion crust	Olivine				Ulvospinel		Ilmenite
	wt.%	Primary-core	Primary-core	Primary- Rim	Primary-Rim	Primary-Rim	Secondary- Smp		wt.%	Primary-Core	Primary-Core	Core-Smp	Rim-1	Rim-2-Smp			wt.%		in Ms	Ilmenite rim	close to FeS	Smp	Primary	included in Ms	Primary	in Ms	with Olivine rim
	SiO2	50.7	50.28	47.78	47.87	48.43	47.72		SiO2	44.62	44.54	49.31	46.62	51.02			SiO2	47.54	30.8	30.81	30.93	31.03	0.02	0.03	0	<0.03	<0.02
	TiO2	0.65	1.05	0.95	0.93	0.89	1.05		TiO2	0.02	0.04	0.02	0.06	0.01			TiO2	1.68	0.17	0.35	<0.07	<0.13	29.41	19.21	53.83	52.62	53.2
	Al2O3	1.16	2.12	0.96	1.21	0.87	1.21		Al2O3	35.03	34.76	31.91	33.12	30.44			Al2O3	8.35	<0.01	<0.04	0	0	5.08	7.32	<0.02	0.02	0.03
	Cr2O3	0.45	0.77	<0.10	<0.13	0.11	0.11		FeO	0.44	0.28	0.74	0.68	0.79			Cr2O3	0.25	0.01	<0.07	<0.02	<0.02	4.66	22.17	0.08	0.29	0.17
	FeO	26.39	18.47	35.83	29.63	33.82	30.15		MnO	0	0.04	0.04	0	0.05			FeO	23.24	65.58	65.74	66.32	65.43	60.84	51.03	46.81	47.19	46.8
	MnO	0.42	0.22	0.46	0.42	0.5	0.45		MgO	0.09	<0.12	<0.06	<0.03	<0.05			MnO	0.34	0.84	0.81	0.86	0.87	0.42	0.43	0.44	0.47	0.51
	MgO	14.52	12.3	4.57	4.1	6.6	3.92		CaO	19.23	19.07	15.97	17.4	14.71			MgO	7.12	4.09	3.92	3.68	4.08	0.48	0.26	0.62	0.3	0.3
	CaO	6.8	15.31	10.44	16.09	9.37	15.75		Na2O	0.39	0.45	1.9	1.38	2.39			CaO	11.53	0.3	0.28	0.29	0.24	<0.02	<0.02	<0.04	<0.11	0
	Total	101.2	100.6	101.1	100.5	100.6	100.4		K2O	<0.03	0	0.18	<0.13	<0.41			Na2O	0.17	0	0	0	0	0	0	0	0	0
									Total	99.9	99.4	100.1	99.5	99.9			V2O3		0	0	0	0	<0.19	0.66	0	0	0.08
																	Total	100.2	101.8	102	102.2	101.8	100.9	100.5	101.8	101	101
	Oxygen	6	6	6	6	6	6		Oxygen	8	8	8	8	8			Oxygen		4	4	4	4	4	4	3	3	3
	Si	1.945	1.918	1.948	1.94	1.957	1.939		Si	2.067	2.072	2.256	2.16	2.332			Si		0.995	0.993	0.998	1.001	0.001	0.001	0	0.001	0
	Ti	0.019	0.03	0.029	0.028	0.027	0.032		Ti	0.001	0.001	0.001	0.002	0			Ti		0.004	0.009	0.002	0.003	0.797	0.514	0.999	0.989	0.997
	Al	0.052	0.095	0.046	0.058	0.041	0.058		Al	1.912	1.906	1.72	1.809	1.64			Al		0	0.001	0	0	0.216	0.307	0.001	0.001	0.001
	Cr	0.014	0.023	0.003	0.004	0.004	0.004		Fe	0.017	0.011	0.028	0.026	0.03			Cr		0	0.002	0	0	0.133	0.624	0.002	0.006	0.003
	Fe	0.846	0.589	1.221	1.004	1.143	1.024		Mn	0	0.002	0.002	0	0.002			Fe		1.771	1.772	1.789	1.764	1.833	1.518	0.966	0.987	0.975
	Mn	0.014	0.007	0.016	0.014	0.017	0.015		Mg	0.006	0.008	0.004	0.002	0.003			Mn		0.023	0.022	0.023	0.024	0.013	0.013	0.009	0.01	0.011
	Mg	0.83	0.7	0.278	0.248	0.398	0.237		Ca	0.954	0.95	0.783	0.864	0.72			Mg		0.197	0.188	0.177	0.196	0.026	0.014	0.023	0.011	0.011
	Ca	0.28	0.626	0.456	0.698	0.406	0.686		Na	0.035	0.041	0.169	0.124	0.212			Ca		0.01	0.01	0.01	0.008	0.001	0.001	0.001	0.003	0
	Total	3.999	3.989	3.998	3.995	3.993	3.996		K	0.002	0	0.011	0.008	0.024			Na
	Mg#	49.5	54.3	18.5	19.8	25.8	18.8		Total	4.994	4.991	4.972	4.995	4.963			V		0	0	0.001	0	0.005	0.019	0	0	0.002
	Wo	14.2	32.6	23.1	35.5	20.7	34.9		Ab	3.5	4.1	17.5	12.5	22.1			Total		3.001	2.996	2.999	2.996	3.02	2.991	2	2.007	1.998
	Fs	43.7	31	62.8	51.8	59.1	53		An	96.3	95.9	81.4	86.8	75.4			Mg#		10	9.6	9.1	10	1.4	0.9	2.3	1.1	1.1
	Abbreviations: Ms: Mesostasis; Smp: Symplectite
