# Supplementary material for: A changing thermal regime revealed from shallow to deep basalt source melting in the Moon
Source: Nat Commun. 2022 Dec 9;13:7594. doi: 10.1038/s41467-022-35260-y (PMC9734159; doi:10.1038/s41467-022-35260-y)
Supplement: Supplementary file 5 — Supplementary Data 2 [file 41467_2022_35260_MOESM5_ESM.xlsx]

## Sheet: Sheet1
Supplementary Data 2│Bulk rock chemistry of A-881757, MIL 05035, Y-793169, MET 01210 and other similar rock types.
Sample	A-881757, 88		A-881757	A-881757, 80a	A-881757, 80b	MIL 05035		Y-793169	MET 01210		Kalahari 009	NWA 032	La Paz lunar meteorites	LAP 02205	Luna 24 Ferrobasalt (24109, 78)	NWA 773	urKREEP
Refs	This study	± SD	Yanai3	Warren and Kallemeyn62	Warren and Kallemeyn62	Joy et al.4	Liu et al.5	Warren and Kallemeyn62	Joy et al.66	Day et al.1	Sokol et al.11	Borg et al.18, Ziegler et al.33	Elardo et al.19	Day et al.17	Ma et al.14	Valencia et al.64	Warren and Taylor74
wt.%
SiO2	47.54	0.3	45.36	47.06	47.06	48.4	47	46	44	46.9	46.2	44.7	44.3	46
TiO2	1.35	0.01	1.66	2.45	2.45	0.9	1.44	2.19	1.55	1.76	0.45	3	2.89	3.11	1.3
Al2O3	10.33	0.05	11.49	9.96	10.01	8.85	9.26	11.1	16.6	12.7	12.8	9.32	13.6	9.95	11.6
FeO	20.6	0.12	21.72	22	22.51	20.7	22	21.2	16.46	17	16	22.2	18.4	21.8	22.4
MnO	0.39	0.002	0.25	0.34	0.34	0.33	0.32	0.32	0.22	0.31	0.27	0.28	0.24	0.3	0.26
MgO	7.16	0.03	6.47	6.2	6.3	7.79	7.44	5.75	6.2	6.13	8.53	7.97	5.18	6.32	7
CaO	12.22	0.11	11.99	11.47	11.75	12.1	11.8	11.1	13	14.3	10.7	10.6	11.8	11.4	12.3
Na2O	0.24	0.001	0.5	0.25	0.25	0.21	0.26	0.27	0.2	0.35	0.53	0.35	0.53	0.39	0.29
K2O	0.04	0.008	0.04	0.04	0.04	0.01	0.03	0.06	0.06	0.05	0.19	0.09	0.13	0.1	0.02
P2O5	0.13	0.008	0.05			0.02	0.05		0.13	0.08		0.09	0.12	0.17
Total	100		99.5	99.8	100.7	99.3	99.6	98	98.4	99.6	95.7	98.6	97.2	99.9
Mg#	38.3		34.7	33.4	33.3	40.1	37.6	32.6	40.2	39.1	48.7	39	33.4	34.1	35.8
S(%)	0.009		0.19				0.055
ppm
Li	7.52	0.07												-
Be	0.3	0.04				8.45	9.63		8.07					-
B	1.2	0.05
Sc	95.4	1.46		97	96		109		53.4	53	55	61	48.3	52.8	47	24.4	19.5
V	78.91	1.5		24.9			107		59.8	73	116	132		92	177
Cr	1780.7	17.66		13.5		2257.9	2052.3				2700	2614		0.29	2606.8	5071	1366
Co	22.89	0.24			24.3	23.8	28.1		31.8		26.5	40.6	38	35.4	36	84	92
Ni	8.49	0.14			<35	8.27	11		212		10	49.2	268	42.4	80	195	236
Cu	8.3	0.19				5.21	9.64		23.4			34.2		18.6
Zn	3.8	0.2		1.72	<35	1.81	16.9		37.4			30.5		27.5		17	16
Ga	3.16	0.04		2.2(8)	2.8	3.07	2.96		19.1		2.2	4.31		3.74
Ge	1.62	0.04		0.039		1	0.12
Rb	0.71	0.04				0.57	0.49		1.34		7	1.78		1.67
Sr	121.14	0.5		128	112	113	105		163		110	132		109		57	50
Y	29.71	0.19				19.7	22.1		36.8	5.5		65.71	64.9	57
Zr	60.57	0.28		97	< 110	32.3	36.4	190	103	3.5	14.46	206	236	172		128	160
Nb	3.7	0.04				1.94	1.15		1.07		0.675	15.26		11.9
Cs	0.02	0				0.02	0.03		0.09		0.07	0.05		0.03		0.07	0.05
Ba	53.68	0.26		65	50	28.4	25.8		80.8	79	66	371	133	122		120	124
La	3.14	0.04		3.7	3.3	1.87	1.54	5.3	6.69	5.39	0.8	11.75	11.5	9.97	2	8.5	10.1
Ce	8.96	0.06		10	8.7	5.28	4.58	15.6	13.8	14.6	2.2	31.77	32	26.3		22.4	25.7
Pr	1.44	0.02				0.81	0.75		2.12			4.52	4.47	4.04
Nd	7.61	0.09		7.7	7.8	4.59	4.24	10.2	10.7	9.8	1.9	21.21	21.4	19.1		21.3	14.8
Sm	2.92	0.03		3.08	2.96	1.87	1.77	4.4	3.58	3.6	0.56	6.73	6.26	6.05	1.9	3.9	4.22
Eu	0.92	0.01		1.08	1.03	0.82	0.72	1.37	1.11	1.03	0.4	1.13	1.01	0.98	0.58	0.34	0.29
Gd	3.86	0.04				2.54	2.65		4.54		0.7	8.9	7.28	7.81
Tb	0.74	0.01		0.83	0.84	0.52	0.56	1.1	0.91	0.85	0.17	1.66	1.52	1.44	0.44	0.79	0.82
Dy	5.29	0.08		5.5	6	3.66	3.93	7.5	5.85		1	10.73	10.4	9.35	2.8
Ho	1.13	0.02		1.24	1.39	0.82	0.88	1.63	1.26		0.28	2.35	2.19	2
Er	3.28	0.06				2.33	2.66		3.63			6.46	6.56	5.4
Tm	0.49	0.01				0.36	0.39		0.53			0.9	0.88	0.84
Yb	3.26	0.04		3.8	3.48	2.83	2.78	4.8	3.54	3.36	1.2	5.86	6.65	5.3	1.9	2.8	2.63
Lu	0.47	0.01		0.56	0.54	0.4	0.39	0.72	0.52	0.519	0.19	0.893	0.88	0.82	0.29	0.39	0.37
Hf	1.95	0.04		2.26	2.18	1.21	1.03		2.37	2.66	0.4783	5.05		4.5	1.1	3.11	3.72
Ta	0.22	0		0.31	0.28	0.1	0.06		0. 10		0.0388	0.8		0.6		0.4	0.45
W	0.06	0				0.31	0.01		0.69			310				0.2	0
Pb	0.15	0				0.42	0.39		0.55					0.71
Th	0.48	0.01		0.48	0.44		0.28		0.86	0.85	0.09	2.01		1.79		1.31	1.58
U	0.11	0					0.07		0.32	0.23	0.14	0.46		0.45		0.28	0.37
La/Yb	0.67			0.68	0.66	0.46	0.39	0.77	1.32	1.12	0.47	1.4	1.21	1.31	0.74	2.12	2.68
La/Sm	0.68			0.76	0.71	0.64	0.55	0.77	1.19	0.95	0.91	1.11	1.17	1.05	0.67	1.39	1.52
Ti/Sm	0.96			1.64	1.7	0.99	1.68	1.03	0.89	1.01	1.66	0.92	0.95	1.06	1.41	0	0
Th/Sm	0.16			0.16	0.15	0	0.16	0	0.24	0.24	0.16	0.3	0		0
Th/Hf	0.87			0.75	0.72	0	0.97		1.29	1.13	0.67	1.41		1.41	0	1.5	1.51
Ti/Sm	2807.8			4767.9	4961.3	2884.8	4876.5	2983.4	2595.2	2930.4	4816.6	2671.9	2767.2	3081.2	4101.2	0	0
1	Day, J. M. D., Floss, C., Taylor, L. A., Anand, M. & Patchen, A. D. Evolved mare basalt magmatism, high Mg/Fe feldspathic crust, chondritic impactors, and the petrogenesis of Antarctic lunar breccia meteorites Meteorite Hills 01210 and Pecora Escarpment 02007. Geochim. Cosmochim. Acta 70, 5957–5989 (2006).
3	Yanai, K. Gabbroic meteorite Asuka-31-Preliminary examination of a new type of lunar meteorite in the Japanese collection of Antarctic meteorites. Proc. Lunar Planet. Sci. 21, 317–324 (1991).
4	Joy, K. H. et al. The petrology and geochemistry of Miller Range 05035: A new lunar gabbroic meteorite. Geochim. Cosmochim. Acta 72, 3822–3844 (2008).
5	Liu, Y., Floss, C., Day, J. M. D., Hill, E. & Taylor, L. A. Petrogenesis of lunar mare basalt meteorite Miller Range 05035. Meteorit. Planet. Sci. 44, 261–284 (2009).
11	Sokol, A. K. et al. Geochemistry, petrology and ages of the lunar meteorites Kalahari 008 and 009: New constraints on early lunar evolution. Geochim. Cosmochim. Acta 72, 4845–4873 (2008).
14	Ma, M. S. et al. Chemistry and petrology of Luna 24 lithic fragments and <250 μm soils: constraints on the origin of VLT mare basalts. in Mare Crisium: The view from Luna 24 (eds. Merrill, R. B. & Papike, J. J.) 569–592 (1978).
17	Day, J. M. D. et al. Comparative petrology, geochemistry, and petrogenesis of evolved, low-Ti lunar mare basalt meteorites from the LaPaz Icefield, Antarctica. Geochim. Cosmochim. Acta 70, 1581–1600 (2006).
18	Borg, L. E. et al. Mechanisms for incompatible-element enrichment on the Moon deduced from the lunar basaltic meteorite Northwest Africa 032. Geochim. Cosmochim. Acta 73, 3963–3980 (2009).
19	Elardo, S. M. et al. The origin of young mare basalts inferred from lunar meteorites Northwest Africa 4734, 032, and LaPaz Icefield 02205. Meteorit. Planet. Sci. 49, 261–291 (2014).
33	Zeigler, R. A., Korotev, R. L., Jolliff, B. L. & Haskin, L. A. Petrography and geochemistry of the LaPaz Icefield basaltic lunar meteorite and source crater pairing with Northwest Africa 032. Meteorit. Planet. Sci. 40, 1073–1101 (2005).
57	Joy, K. H., Crawford, I. A. & Russell, S. S. The Petrography and Geochemistry of Lunar Meteorite Regolith Breccia MET 01210. Meteorit. Planet. Sci. Suppl. 41, 5221 (2006).
62	Warren, P. H. & Kallemeyn, G. W. Geochemical Investigation of two lunar meteorites: Y-793197 and Asuka-881757. Antarct. Meteor. Res. 6, 35 (1993).
64	Valencia, S. N., Jolliff, B. L. & Korotev, R. L. Petrography, relationships, and petrogenesis of the gabbroic lithologies in Northwest Africa 773 clan members Northwest Africa 773, 2727, 3160, 3170, 7007, and 10656. Meteorit. Planet. Sci. 54, 2083–2115 (2019).
74	Warren, P. H. & Taylor, G. J. The Moon. Treatise on Geochemistry: Second Edition vol. 2 (2013).
