# Supplementary material for: A changing thermal regime revealed from shallow to deep basalt source melting in the Moon
Source: Nat Commun. 2022 Dec 9;13:7594. doi: 10.1038/s41467-022-35260-y (PMC9734159; doi:10.1038/s41467-022-35260-y)
Supplement: Supplementary file 6 — Supplementary Data 3 [file 41467_2022_35260_MOESM6_ESM.xlsx]

## Sheet: Sheet1
Supplementary Data 3│ Estimated trace element compositions of the mantle sources (average of 75-80 PCS) of YAMM basalts, Kalahari 009, NWA 032, LAP basalts and Luna 24 ferrobasalts. The assumed source mineralogy for each meteorite and melting model are described in Supplementary Text 3 and in Methods, respectively.
YAMM basalts									Kalahari 009						NWA 032 and LAP Basalts							Luna 24 ferrobasalts
	Source composition (75-80 PCS + 1% TIRL)	3% batch melting	6% batch melting	3%+TIRL	4%+TIRL	A-881775	MIL 0503520			Source composition (75-80 PCS + 1% TIRL)	7% fractional melting	9% fractional melting	Kalahari 00918			Source composition 86 PCS + 1% TIRL	0.7 % Batch melting	1.5 % Batch melting	NWA 0323,4	LAP 0020530			Source composition 75-80 PCS + 1% TIRL	3% batch melting	6% batch melting	Luna 24 ferrobasalts17
La	0.31	11.92	5.52	18.57	13.19	13.02	6.38		La	0.3	2.65	3.97	3.31		La	0.13	51.04	24	48.67	41.3		La	0.13	9.64	4.07	8.29
Ce	0.33	12.32	5.78	19.07	13.6	14.46	7.39		Ce	0.36	2.8	4.21	3.55		Ce	0.16	51.3	25.13	50.58	42.46		Ce	0.15	9.9	4.35
Pr						8.63	22.58		Pr						Pr				48.14	43.02		Pr
Nd	0.39	12.86	6.42	19.19	13.95	16.07	8.95		Nd	0.39	2.73	4.14	4.01		Nd	0.25	47.32	24.13	44.78	40.32		Nd	0.22	11.14	5.07
Sm	0.5	13.89	7.49	19.98	14.95	19.03	11.52		Sm	0.46	2.81	4.32	3.65		Sm	0.39	45.53	23.76	43.82	39.39		Sm	0.34	12.75	6.16	12.37
Eu	0.59	14.35	8.21	17.52	13.34	15.71	12.24		Eu	1.85	4.73	8.14	6.8		Eu	0.43	22.75	13.14	19.21	16.66		Eu	0.39	11.53	5.78	9.86
Gd	0.74	16.04	9.59	22.41	17.45	18.65	12.81		Gd	0.63	3.24	5.06	3.38		Gd	0.64	48.21	25.69	43.02	37.75		Gd	0.53	15.34	8.02
Tb	0.81	15.48	9.73	21.4	17	19.61	14.75		Tb	0.68	3.2	5.05	4.48		Tb	0.73	45.24	24.4	43.72	37.92		Tb	0.6	15.05	8.21	11.59
Dy	0.94	15.8	10.41	21.6	17.49	20.69	15.36		Dy	0.78	3.37	5.37	3.91		Dy	0.88	44.88	24.52	41.95	36.55		Dy	0.7	15.55	8.84	10.95
Ho						14.53	22.32		Ho				4.96		Ho				41.64	35.44		Ho
Er	1.31	16.58	11.98	22.34	18.77	19.79	16.07		Er	1.07	3.94	6.4			Er	1.26	45.89	25.84	39.03	32.63		Er	0.99	16.72	10.3
Tm						13.8	20.31		Tm						Tm					32.2		Tm
Yb	1.68	16.14	12.61	22.31	19.27	19.34	16.48		Yb	1.38	4.69	7.71	7.11		Yb	1.67	51.14	29.06	34.74	31.42		Yb	1.29	17.1	11.26	11.26
Lu	1.93	16.05	13	21.94	19.22	18.94	15.58		Lu	1.61	5.07	8.43	7.59		Lu	1.99	49.84	29.02	35.68	32.76		Lu	1.5	17.14	11.72	11.59
3	Borg, L. E. et al. Mechanisms for incompatible-element enrichment on the Moon deduced from the lunar basaltic meteorite Northwest Africa 032. Geochim. Cosmochim. Acta 73, 3963–3980 (2009).
4	Elardo, S. M. et al. The origin of young mare basalts inferred from lunar meteorites Northwest Africa 4734, 032, and LaPaz Icefield 02205. Meteorit. Planet. Sci. 49, 261–291 (2014).
17	Ma, M. S. et al. Chemistry and petrology of Luna 24 lithic fragments and <250 μm soils: constraints on the origin of VLT mare basalts. in Mare Crisium: The view from Luna 24 (eds. Merrill, R. B. & Papike, J. J.) 569–592 (1978).
18	Sokol, A. K. et al. Geochemistry, petrology and ages of the lunar meteorites Kalahari 008 and 009: New constraints on early lunar evolution. Geochim. Cosmochim. Acta 72, 4845–4873 (2008).
20	Liu, Y., Floss, C., Day, J. M. D., Hill, E. & Taylor, L. A. Petrogenesis of lunar mare basalt meteorite Miller Range 05035. Meteorit. Planet. Sci. 44, 261–284 (2009).
30	Day, J. M. D. et al. Comparative petrology, geochemistry, and petrogenesis of evolved, low-Ti lunar mare basalt meteorites from the LaPaz Icefield, Antarctica. Geochim. Cosmochim. Acta 70, 1581–1600 (2006).
