# Supplementary material for: A changing thermal regime revealed from shallow to deep basalt source melting in the Moon
Source: Nat Commun. 2022 Dec 9;13:7594. doi: 10.1038/s41467-022-35260-y (PMC9734159; doi:10.1038/s41467-022-35260-y)
Supplement: Supplementary file 7 — Supplementary Data 4 [file 41467_2022_35260_MOESM7_ESM.xlsx]

## Sheet: Sheet1
Supplementary Data 4│ Estimated formation P-T, mantle potential temperature and heat flow for A-881757 and other non-KREEP basalts.
Sample	Olivine thermometry76	Clinopyroxene-liquid thermobarometry71		Clinopyroxene-only thermobarometry71,77		Phase diagram-pMELTS		P and T range		Experimental Results		Degree of melting	Tp (°C)	Heat flow (mWm-2)
	T (°C)	P (GPa)	T (°C)	P (GPa)	T (°C)	P (GPa)	T (°C)	P (GPa)	T (°C)	P (GPa)	T (°C)	(%)		at <1 km	at 40 km	at 60 km
A-881757 /YAMM	-	0.5-0.6	1140-1160	0.4-0.8	1100-1120	0.3-0.8	1110-1190	0.3-0.8	1100-1190			3−6	1110-1200	2216-2380	56-59	37-40
Kalahari 009	1195-1225	0.7-1.0	1215-1235	0.8-1.0	1195-1225	0.7-0.8	1215-1235	0.7-1.0	1195-1235			7−9	1210-1250	2401-2523	60-63	40-42
Luna 24 ferrobasalts	-	-	-	0.6*	1155*			0.6	1155	0.4-0.5a	1180a	3−6	1160-1170	2250-2373	56-59	37-40
NWA 032	1180-1200	-	-	-	-	0.3-0.5	1170-1190	0.3-0.6	1170-1200	<0.6b	1150-1200b	0.7−1.5	1160-1190	2290-2371	57-59	38-40
LAP basalts	1170-1180	-	-	0.4*	1160*	0.5-0.6	1180-1200	0.4-0.6	1160-1200	0.55b	1150-1200b	0.7−1.5	1150-1190	2308-2390	58-59	38-40
12002 (LT)						1.2-1.3	1390-1410			1.2-1.4c	1370c	1-3d	1355-1385	2655-2705	66-68	44-45
12020 (LT)	1390					1.1-1.2	1390-1400					1-3d	1360-1380	2670-2700	67	44-45
15555 (LT)	1295-1310					1	1350			1.0-1.2c	1300-1350c	3-9d	1330-1370	2630-2700	66-67	44-45
12016 (IT)						0.9-1.2	1350-1380					1-2d	1325-1350	2615-2650	65-66	44
10050 (HT)						1.0-1.1	1310-1320					3-5d	1295-1315	2525-2575	63-64	43
74275 (HT)						0.9-1.0	1300-1320			1.0-1.2c	1290-1315c	2-4d	1295-1310	2545-2580	64	42-43
Abbreviations are LT: low-Ti basalt; IT: intermediate-Ti basalt; HT: high-Ti basalt.
Data sources: a ref. 13; b ref. 51; c ref. 75; d ref. 23.
* Results with single available composition.
13	Vaniman, D. T. & Papike, J. J. Ferrobasalts from Mare Crisium: Luna 24. Geophys. Res. Lett. 4, 497–500 (1977).
23	Hallis, L. J., Anand, M. & Strekopytov, S. Trace-element modelling of mare basalt parental melts: Implications for a heterogeneous lunar mantle. Geochim. Cosmochim. Acta 134, 289–316 (2014).
51	Elardo, S. M., Shearer, C. K., Vander Kaaden, K. E., McCubbin, F. M. & Bell, A. S. Petrogenesis of primitive and evolved basalts in a cooling Moon: Experimental constraints from the youngest known lunar magmas. Earth Planet. Sci. Lett. 422, 126–137 (2015).
71	Putirka, K. D. Thermometers and Barometers for Volcanic Systems. Rev. Mineral. Geochemistry 69, 61–120 (2008).
75	Elkins-Tanton, L. T., Hager, B. H. & Grove, T. L. Magmatic effects of the lunar late heavy bombardment. Earth Planet. Sci. Lett. 222, 17–27 (2004).
76	Beattie, P. Olivine-melt and orthopyroxene-melt equilibria. Contrib. to Mineral. Petrol. 115, 103–111 (1993).
77	Wang, X. et al. A new clinopyroxene thermobarometer for mafic to intermediate magmatic systems. Eur. J. Mineral. 33, 621–637 (2021).
